# Supplementary material for: Spleen tyrosine kinase mediates innate and adaptive immune crosstalk in SARS‐CoV‐2 mRNA vaccination
Source: EMBO Mol Med. 2022 Jul 4;14(8):e15888. doi: 10.15252/emmm.202215888 (PMC9349614; doi:10.15252/emmm.202215888)
Supplement: Supplementary file 4 — Source Data for Figure 3 [file EMMM-14-e15888-s004.zip]

Archive with 1 entries (1 files):
- Source data Fig3.pdf
